# Supplementary material for: Flavor Characterization of Native Xinjiang Flat Peaches Based on Constructing Aroma Fingerprinting and Stoichiometry Analysis
Source: Foods. 2023 Jun 29;12(13):2554. doi: 10.3390/foods12132554 (PMC10341215; doi:10.3390/foods12132554)
Supplement: Supplementary file 1 [file foods-12-02554-s001.zip]

Archive with 1 entries (1 files):
- foods-2466168-supplementary.pdf
